# Supplementary material for: Life After Esports: A Grand Field Challenge
Source: Front Psychol. 2020 May 5;11:883. doi: 10.3389/fpsyg.2020.00883 (PMC7214923; doi:10.3389/fpsyg.2020.00883)
Supplement: Supplementary file 1 [file Table_1.XLSX]

## Sheet: Sheet1
	Supplementary Table 1. Results from the O*Net Searches
				Rank1
				Pilots	ATCs
	Abilities	Cognitive Abilities	Perceptual Speed	2	1
			Selective Attention	2	1
		Psychomotor Abilities	Control Precision	1	-
			Reaction Time	1	-
		Sensory Abilities	Auditory Attention	16	14
			Peripheral Vision	1	-
	Knowledge		Computers and Electronics	-	-
	Skills	Technical Skills	Operation Monitoring	1	-
	Work Activities	Mental Processes	Making Decisions and Solving Problems	-	5
		Work Output	Controlling Machines and Processes	1	-
			Interacting with Computers	-	-
	Work Context	Interpersonal Relationships	Work with Work Group or Team	2	26
		Physical Work Conditions	Spend Time Sitting	-	-
		Structural Job Characteristics	Frequency of Decision Making	3	10
	1 Position in rank given by O*Net. Ranks are only given if the occupation was in the top 30 results
